# Supplementary material for: Primary multidrug-resistant tuberculosis versus drug-sensitive tuberculosis in non-HIV-infected patients: Comparisons of CT findings
Source: PLoS One. 2017 Jun 6;12(6):e0176354. doi: 10.1371/journal.pone.0176354 (PMC5460787; doi:10.1371/journal.pone.0176354)
Supplement: S1 Dataset — (XLS) [file pone.0176354.s001.xls]

## Sheet: Sheet1
CT number	case number	gender	age	MDR1，SD0	DM	unilateraliy1bilateraly2	Lobular or sub-segmental consolidation	Segmental or lobar consolidation	GGO	Large nodule	Tree-in-bud pattern and Centrilobular nodule	Cavity in consolidation	Bronchiectasis	Calcification	Atelectasis	Cavity nodule or mass	Calcified lymph node	Non calcified lymph node	Mediastinum LN	Hilar LN	Pleural effusion	Pericardial effusion	Extent of Lobular or sub-segmental consolidation	Extent of Segmental or lobar consolidation	extent of GGO	Extent of large nodule	extent of Tree-in-bud pattern and Centrilobular Nodule	extent of Cavity in consolidation	Extent of Bronchiectasis	extent of calcification	extent of calcification	extent of Cavity nodule or mass	total lobe affected
106725	111725	2	25	1	0	2	1	0	1	1	1	1	1	1	1	1	0	0	0	0	1	0	2	0	2	2	3	1	3	3	1	1	5
108527	112622	2	16	1	0	2	1	0	1	0	1	1	1	1	1	1	0	1	1	1	0	0	4	0	2	0	5	1	4	2	2	1	6
112179	113129	1	19	1	0	2	1	1	0	0	1	1	1	0	0	0	0	0	0	0	0	0	4	3	0	0	5	1	1	0	0	0	4
112579	113850	1	41	1	1	2	1	1	1	0	1	1	1	1	0	0	0	1	1	1	0	0	4	2	1	0	4	2	2	1	0	0	6
113336	114166	1	20	1	0	2	1	1	0	0	1	1	1	1	0	1	1	1	1	1	0	0	3	2	0	0	4	3	3	1	0	1	6
114389	114558	2	16	1	0	2	1	0	1	0	1	0	1	0	0	1	0	0	0	0	0	0	3	0	1	0	5	0	1	0	0	1	5
114472	114571	1	52	1	1	1	0	0	0	0	1	0	1	1	1	1	0	0	0	0	0	0	0	0	0	0	3	0	1	1	1	2	3
116681	115375	1	39	1	1	2	1	1	1	0	1	1	1	0	0	1	0	1	0	1	1	0	6	2	5	0	6	4	4	0	0	4	6
119475	116246	1	61	1	1	2	1	0	1	0	1	0	1	0	0	0	0	0	0	0	1	0	6	0	1	0	5	0	1	0	0	0	6
120817	116679	2	44	1	0	1	1	0	0	1	1	1	1	1	1	0	0	0	0	0	1	0	1	0	0	1	1	3	3	3	2	0	3
123076	116884	2	22	1	0	1	1	0	0	1	1	0	0	0	0	1	0	0	0	0	0	0	1	0	0	1	1	0	0	0	0	1	1
121201	117211	1	34	1	0	2	1	1	1	0	1	1	1	1	0	1	0	0	0	0	0	0	4	1	2	0	5	1	2	1	0	3	5
124406	117566	2	43	1	0	1	0	0	0	0	1	0	0	1	0	0	0	0	0	0	0	0	0	0	0	0	1	0	0	1	0	0	1
124002	117928	1	41	1	0	2	1	0	1	1	1	0	0	0	0	1	0	0	0	0	0	0	4	0	1	1	4	0	0	0	0	2	4
125093	118495	2	34	1	0	2	1	0	0	1	1	0	1	0	0	1	0	1	1	0	0	0	3	0	0	2	4	0	1	0	0	2	4
128698	119592	1	27	1	1	2	1	0	0	0	1	1	0	0	0	1	0	1	0	0	0	0	1	0	0	0	2	1	0	0	0	1	2
129173	120387	1	23	1	0	2	1	1	0	0	1	1	1	0	0	1	0	0	0	0	1	0	6	1	0	0	6	5	5	0	0	3	6
130917	120527	1	63	1	1	1	1	1	0	0	1	1	0	0	0	0	0	1	1	1	1	0	1	1	0	0	1	2	0	0	0	0	3
131617	120947	1	53	1	1	2	1	1	0	0	1	1	1	0	0	0	0	0	0	0	0	0	4	1	0	0	5	3	3	0	0	0	5
132796	121428	1	32	1	1	2	1	1	0	0	1	1	1	0	0	1	0	0	0	0	1	0	3	1	0	0	4	2	2	0	0	1	4
129237	121435	2	31	1	0	2	1	0	0	0	1	1	1	0	0	0	0	1	1	1	0	0	2	0	0	0	4	1	1	0	0	0	4
136183	121758	2	12	1	0	1	1	0	0	0	1	1	1	0	0	0	0	0	0	0	0	0	1	0	0	0	3	1	1	0	0	0	3
134443	121798	2	33	1	0	2	1	0	0	1	1	0	1	0	0	1	0	0	0	0	0	0	1	0	0	1	4	0	1	0	0	1	4
137869	122143	1	58	1	1	1	1	0	0	0	1	1	1	0	0	0	0	1	1	1	0	0	2	0	0	0	2	1	1	0	0	0	2
136245	122165	2	76	1	1	1	0	0	1	0	1	0	0	0	1	1	0	0	0	0	0	0	0	0	1	0	3	0	0	0	1	1	2
138032	122295	1	62	1	1	2	1	1	0	0	1	1	1	0	0	0	0	0	0	0	1	0	4	3	0	0	5	4	6	0	0	0	6
135700	122386	1	53	1	1	2	1	1	0	0	1	1	1	0	0	1	0	0	0	0	0	0	3	1	0	0	6	1	2	0	0	4	6
136368	122553	1	16	1	0	2	0	0	0	0	1	0	0	0	0	0	0	1	1	1	1	0	0	0	0	0	2	0	0	0	0	0	2
136462	122610	1	27	1	0	1	1	0	0	0	0	0	0	1	0	0	0	0	0	0	1	0	3	0	0	0	0	0	0	2	0	0	3
137438	122778	1	59	1	0	2	1	1	1	1	1	1	1	0	0	1	0	1	1	0	1	0	5	1	2	1	6	1	3	0	0	2	6
138998	123350	1	60	1	0	2	1	0	0	0	1	0	1	0	0	0	0	0	0	0	0	0	4	0	0	0	5	0	3	0	0	0	5
139866	123900	2	28	1	0	2	1	0	0	0	1	0	0	0	0	0	0	0	0	0	1	0	2	0	0	0	4	0	0	0	0	0	5
139430	123970	1	29	1	0	2	1	1	0	0	1	1	1	0	1	1	0	1	1	0	0	0	3	2	0	0	5	3	5	0	1	5	6
110737	113135	1	68	1	0	2	1	1	1	0	1	1	1	0	0	0	0	0	0	0	1	0	5	1	1	0	4	2	2	0	0	0	6
84074	104091	1	78	1	0	1	1	1	0	0	0	1	1	1	0	0	0	0	1	1	0	0	1	1	0	0	0	2	1	1	0	0	2
86266	104913	1	65	1	1	2	1	0	1	0	1	0	1	0	0	1	0	0	0	0	1	1	2	0	1	0	4	0	1	0	0	2	6
119237	106308	1	26	1	0	2	1	1	0	0	1	1	1	1	0	1	0	0	0	0	0	0	2	2	0	0	4	3	4	1	0	2	6
90986	106505	1	32	1	0	2	1	1	0	0	1	1	1	0	0	1	0	0	1	0	0	0	4	3	0	0	5	4	5	0	0	4	6
93524	107315	2	23	1	0	2	1	1	1	0	1	1	1	0	0	0	0	0	1	0	0	0	2	1	2	0	4	1	1	0	0	0	5
92724	107378	2	30	1	0	2	1	1	1	0	1	0	0	1	1	1	0	0	1	0	0	0	3	1	2	0	3	0	0	1	1	3	4
94765	107737	1	61	1	1	2	1	1	0	1	1	1	1	0	0	1	0	0	0	0	0	0	2	1	0	1	3	1	1	0	0	3	4
95157	107820	2	39	1	0	1	1	1	0	0	1	0	0	0	0	0	0	0	0	0	1	0	1	1	0	0	2	0	0	0	0	0	2
97059	108457	1	47	1	0	2	1	0	0	0	1	0	0	1	0	0	0	0	0	0	0	0	2	0	0	0	1	0	0	1	0	0	6
97817	108653	2	59	1	1	2	1	1	1	0	1	1	1	0	0	0	0	1	1	0	0	0	1	2	1	0	3	2	1	0	0	0	5
99159	109236	1	54	1	0	2	1	0	0	0	1	0	1	0	0	1	0	1	1	0	0	0	6	0	0	0	6	0	1	0	0	2	6
99215	109262	1	51	1	1	2	1	0	0	0	1	0	0	0	0	1	0	0	0	0	1	0	2	0	0	0	2	0	0	0	0	1	3
99124	109286	2	17	1	0	2	1	0	0	0	1	1	1	0	0	1	0	1	1	0	0	0	6	0	0	0	6	2	4	0	0	1	6
100175	109563	1	33	1	0	2	1	0	0	1	1	0	1	0	0	1	0	0	0	0	0	0	2	0	0	1	5	0	4	0	0	4	6
100184	109568	2	35	1	0	2	1	0	1	0	1	1	1	1	1	0	0	0	0	0	0	0	1	0	1	0	1	1	1	4	2	0	5
104648	110103	1	44	1	1	2	1	0	0	0	1	1	1	1	1	1	0	0	0	0	1	0	1	0	0	0	4	2	5	4	2	2	6
101327	110120	1	28	1	0	2	0	0	0	0	1	0	0	0	0	0	0	0	0	0	0	0	0	0	0	0	6	0	0	0	0	0	6
103287	110598	1	51	1	0	1	1	0	0	0	1	1	1	0	0	0	0	0	0	0	0	0	1	0	0	0	1	1	1	0	0	0	2
104317	110945	1	44	1	1	2	1	1	0	0	1	1	1	0	0	0	0	0	0	0	1	0	4	2	0	0	6	2	3	0	0	0	5
105611	111205	1	16	1	0	2	1	0	0	0	1	1	1	0	0	1	0	0	0	0	0	0	2	0	0	0	6	1	1	0	0	2	6
105773	111298	1	35	1	0	2	0	0	0	0	1	0	0	1	0	0	0	0	0	0	1	0	0	0	0	0	2	0	0	2	0	0	2
109861	111913	2	23	1	0	2	1	0	0	0	1	0	0	0	0	1	0	0	0	0	0	0	1	0	0	0	1	0	0	0	0	1	2
99694	111957	1	42	1	0	2	1	0	0	0	1	0	1	0	0	1	0	0	0	0	0	0	1	0	0	0	6	0	2	0	0	3	6
109394	112604	2	76	1	1	2	1	1	0	0	1	0	1	0	0	0	0	0	0	0	1	0	2	2	0	0	4	0	3	0	0	0	6
109615	112666	1	31	1	0	1	1	0	0	0	1	1	0	0	0	0	0	0	0	0	0	0	1	0	0	0	1	1	0	0	0	0	1
111303	113388	2	48	1	0	2	1	0	1	0	1	0	1	1	0	1	0	0	0	0	0	0	1	0	5	0	2	0	1	1	0	1	6
111526	113458	1	16	1	0	2	1	0	0	0	1	0	1	1	0	1	0	1	1	1	0	0	2	0	0	0	6	0	1	1	0	1	6
117846	115883	1	39	1	1	2	1	1	0	0	1	1	1	0	1	0	0	1	1	1	1	1	3	1	0	0	3	5	5	0	3	0	6
120198	116579	2	16	1	0	1	1	0	0	0	1	0	0	0	0	1	0	1	0	1	0	0	1	0	0	0	1	0	0	0	0	1	1
121371	116914	1	25	1	0	2	1	1	0	0	1	0	1	1	1	1	0	0	0	0	1	0	1	1	0	0	4	0	1	1	1	1	5
121345	116969	1	40	1	1	2	1	0	0	1	1	0	0	1	0	1	0	0	0	0	1	0	2	0	0	1	2	0	0	1	0	1	4
121380	116992	2	21	1	0	1	1	0	0	0	1	0	1	0	0	1	0	0	0	0	0	0	2	0	0	0	2	0	1	0	0	1	2
114520	118114	2	28	1	0	2	1	0	0	0	1	0	1	0	0	0	0	0	0	0	0	0	1	0	0	0	6	0	2	0	0	0	5
126633	118809	1	52	1	1	2	1	0	0	0	1	0	0	0	0	1	0	0	0	0	0	0	3	0	0	0	4	0	0	0	0	1	4
127659	119321	1	23	1	0	2	1	0	0	0	1	0	1	1	0	1	0	0	0	0	1	0	4	0	0	0	6	0	3	1	0	1	6
128161	119437	2	35	1	0	2	0	0	1	0	1	0	1	0	0	0	0	0	0	0	0	0	0	0	1	0	4	0	2	0	0	0	4
130862	120645	2	22	1	0	1	1	0	0	0	1	0	0	0	0	1	0	0	0	0	0	0	1	0	0	0	1	0	0	0	0	1	1
128637	121319	2	36	1	0	2	1	0	0	0	1	0	1	0	1	1	0	1	1	0	0	0	3	0	0	0	6	0	4	0	1	2	6
135535	121763	1	65	1	1	2	1	0	1	0	0	0	0	0	0	0	0	1	1	0	1	0	4	0	2	0	0	0	0	0	0	0	6
135785	122417	2	13	1	0	1	1	0	0	0	1	0	1	0	0	1	0	0	0	0	0	0	1	0	0	0	2	0	1	0	0	1	2
136417	122682	1	45	1	0	2	0	0	0	0	1	0	1	0	0	0	0	0	0	0	0	0	0	0	0	0	6	0	6	0	0	0	6
137273	122816	1	62	1	0	2	1	1	1	0	1	1	1	0	0	1	0	1	1	1	0	0	3	1	1	0	2	1	3	0	0	3	6
137133	122821	1	42	1	1	1	1	0	0	0	1	0	0	0	0	1	0	1	1	0	0	0	1	0	0	0	2	0	0	0	0	1	2
137573	123001	2	55	1	0	1	0	0	0	0	1	0	1	1	1	1	0	0	0	0	0	0	0	0	0	0	5	0	1	2	1	1	6
138112	123285	1	33	1	1	2	1	1	0	0	1	1	0	0	0	1	0	0	0	0	0	0	3	1	0	0	6	1	0	0	0	1	6
138639	123588	1	22	1	0	2	1	1	1	0	0	0	0	0	1	0	0	0	0	0	0	0	1	1	3	0	0	0	0	0	2	0	5
139244	123729	1	20	1	0	2	1	1	0	0	1	1	1	0	0	0	0	1	0	1	0	0	1	1	0	0	4	2	2	0	0	0	4
138874	123757	1	22	1	0	1	1	0	0	0	1	0	0	0	0	1	0	0	0	0	0	0	1	0	0	0	2	0	0	0	0	2	2
141041	124183	2	43	1	0	2	0	0	0	0	1	1	1	1	1	1	1	0	1	0	0	0	0	0	0	0	2	3	3	5	3	1	5
140615	124330	1	61	1	0	2	1	0	0	0	1	1	1	1	0	0	0	0	0	0	0	0	3	0	0	0	3	1	2	2	0	0	4
141148	124626	2	19	1	0	2	1	0	0	0	1	0	1	0	0	1	0	0	0	0	0	0	1	0	0	0	3	0	2	0	0	2	3
119771	118009	1	25	1	1	2	1	1	1	0	1	1	1	0	0	1	0	0	0	0	0	0	3	2	3	0	6	2	4	0	0	1	6
132713	121215	1	51	1	0	2	1	1	0	0	1	1	1	0	0	1	0	0	0	0	0	0	4	1	0	0	5	2	4	0	0	2	5
123986	115878	1	56	1	1	2	1	1	0	0	1	1	1	1	1	0	0	0	0	0	0	0	1	2	0	0	4	2	3	6	2	0	6
95199	107954	1	81	1	0	2	1	0	0	0	1	0	0	0	0	0	0	0	0	0	1	1	2	0	0	0	6	0	0	0	0	0	6
112099	113581	1	25	0	0	2	1	0	0	0	1	0	1	1	0	0	0	0	0	0	0	0	1	0	0	0	3	0	2	1	0	0	3
112270	113588	1	62	0	0	2	0	0	0	1	0	0	1	1	1	1	0	0	0	0	1	0	0	0	0	1	0	0	1	3	1	1	3
111668	113619	1	16	0	1	2	1	1	0	0	1	1	1	0	0	0	0	1	1	1	0	0	6	1	0	0	6	1	1	0	0	0	5
111626	113670	1	66	0	0	2	1	0	1	1	1	1	1	1	0	1	0	0	0	0	1	0	1	0	2	3	5	1	3	3	0	2	6
112352	113723	2	24	0	0	2	1	1	0	0	1	0	1	0	0	0	0	0	0	0	0	0	1	1	0	0	2	0	1	0	0	0	2
110159	113127	1	76	0	0	2	1	0	0	1	1	0	0	1	0	0	0	0	0	0	1	0	1	0	0	1	4	0	0	1	0	0	5
111410	113741	1	50	0	0	2	1	0	0	0	1	1	0	0	0	0	0	0	0	0	1	1	2	0	0	0	5	1	0	0	0	0	5
112346	113830	1	66	0	0	2	1	0	1	0	1	0	0	1	0	0	1	0	1	1	1	1	4	0	1	0	4	0	0	2	0	0	5
112495	113838	1	51	0	1	1	0	0	0	0	1	0	1	0	0	1	0	0	0	0	0	0	0	0	0	0	1	0	1	0	0	1	1
113282	113842	1	22	0	0	2	1	1	0	0	1	1	1	0	0	1	0	0	0	1	0	0	3	3	0	0	5	4	4	0	0	2	6
112793	113627	2	37	0	1	2	1	1	0	0	1	1	1	0	0	0	0	1	1	0	0	0	2	1	0	0	4	1	2	0	0	0	4
112157	113854	1	28	0	0	2	1	0	0	1	1	0	1	1	0	1	1	0	1	1	0	0	1	0	0	1	4	0	2	3	0	3	6
112572	113856	1	27	0	0	1	1	0	0	0	1	0	0	0	0	0	0	0	0	0	1	0	1	0	0	0	1	0	0	0	0	0	1
112256	113874	2	35	0	0	1	1	0	0	1	1	0	0	1	0	1	0	0	0	0	0	0	2	0	0	1	3	0	0	1	0	1	3
112426	113881	1	55	0	1	2	1	0	1	0	1	0	1	0	0	1	0	1	1	0	0	0	2	0	2	0	4	0	2	0	0	2	6
112474	113886	1	24	0	0	2	1	0	0	0	1	0	1	1	0	1	1	0	1	1	0	0	1	0	0	0	6	0	1	1	0	1	5
112300	113895	2	37	0	0	2	1	0	0	0	1	0	0	0	0	1	0	0	0	0	0	0	2	0	0	0	6	0	0	0	0	2	6
114251	113903	1	52	0	1	2	1	1	1	0	1	1	1	0	0	1	0	0	0	0	1	1	4	1	1	0	5	3	3	0	0	2	5
112522	113940	1	19	0	0	2	1	0	0	0	1	1	1	0	0	1	0	0	0	0	0	0	4	0	0	0	5	1	3	0	0	2	5
114493	113965	1	34	0	0	2	0	0	0	0	1	0	0	0	0	0	0	0	0	0	0	0	0	0	0	0	3	0	0	0	0	0	3
113134	113969	1	22	0	0	1	1	0	0	1	1	0	0	0	0	0	0	0	0	0	0	0	1	0	0	1	1	0	0	0	0	0	1
112568	114040	1	45	0	0	1	1	0	0	1	1	0	0	0	0	0	0	0	0	0	0	0	1	0	0	1	1	0	0	0	0	0	1
113331	114173	2	19	0	0	2	1	1	0	0	1	1	1	0	0	0	0	0	0	0	0	0	6	2	0	0	6	4	4	0	0	0	6
112763	114225	2	45	0	0	2	1	0	0	0	1	0	0	0	0	0	0	0	0	0	1	0	1	0	0	0	6	0	0	0	0	0	6
113408	114237	2	52	0	0	2	1	1	0	0	1	0	1	0	1	0	0	0	0	0	0	0	1	1	0	0	3	0	1	0	1	0	5
111655	114278	1	39	0	0	2	1	0	0	0	1	0	0	1	0	0	0	0	0	0	0	0	2	0	0	0	6	0	0	1	0	0	6
115168	114299	1	62	0	1	2	1	0	0	0	1	1	0	1	0	0	0	0	0	0	0	0	6	0	0	0	6	2	0	1	0	0	6
113819	114340	1	24	0	0	2	1	0	0	0	1	0	0	0	0	0	0	0	0	0	1	0	1	0	0	0	2	0	0	0	0	0	2
114095	114356	1	67	0	0	2	1	1	1	0	1	1	1	1	1	0	0	1	1	1	1	1	4	2	1	0	5	3	1	3	1	0	6
113707	114431	1	30	0	1	2	1	1	1	0	1	1	1	0	0	1	0	0	0	0	0	0	3	2	2	0	5	3	2	0	0	1	5
113890	114496	1	21	0	0	2	1	0	0	0	1	0	1	0	0	1	0	0	0	0	0	0	2	0	0	0	5	0	1	0	0	3	5
114336	114553	1	26	0	0	2	1	1	0	0	1	1	1	1	0	0	0	0	0	0	0	0	6	1	0	0	6	2	2	1	0	0	6
114762	114623	1	62	0	1	2	1	0	1	0	1	0	0	0	0	1	0	0	0	0	1	0	2	0	2	0	5	0	0	0	0	1	5
114882	114877	1	42	0	1	2	1	1	0	0	1	1	1	0	0	1	0	1	1	1	0	0	3	1	0	0	6	1	1	0	0	2	6
115390	114899	2	24	0	0	2	1	0	1	0	1	0	1	0	0	1	0	0	0	0	0	0	3	0	2	0	4	0	1	0	0	1	4
115547	114975	2	77	0	1	2	1	1	0	0	1	0	0	0	0	0	0	1	1	1	0	0	1	1	0	0	3	0	0	0	0	0	3
116269	115009	2	25	0	0	2	1	1	0	0	1	1	1	0	0	1	0	1	0	1	0	0	4	1	0	0	5	2	2	0	0	2	5
117792	115030	2	24	0	0	2	1	0	0	1	1	0	1	1	0	1	0	0	0	0	0	0	2	0	0	1	2	0	1	1	0	1	3
116039	115128	2	24	0	0	2	1	0	0	0	1	0	1	0	0	0	0	0	0	0	0	0	2	0	0	0	3	0	1	0	0	0	3
116003	115239	2	25	0	0	1	1	0	0	1	1	1	1	1	0	0	0	0	0	0	0	0	1	0	0	1	2	1	2	1	0	0	2
116230	115468	1	46	0	1	1	1	0	1	0	1	0	0	0	0	1	0	0	0	0	0	0	1	0	1	0	1	0	0	0	0	1	1
116123	115488	1	80	0	1	2	1	0	1	0	1	0	0	0	0	0	1	1	1	0	0	0	3	0	2	0	3	0	0	0	0	0	4
116823	115495	2	21	0	0	2	1	0	1	0	1	0	0	0	0	1	0	0	0	0	0	0	4	0	3	0	4	0	0	0	0	1	5
117511	115719	1	85	0	0	2	1	1	1	0	1	1	1	1	0	0	1	0	1	0	0	0	4	1	1	0	4	3	4	1	0	0	6
117167	115732	1	43	0	0	2	1	0	0	1	1	0	1	1	1	0	0	0	0	0	0	0	4	0	0	1	6	0	2	4	1	0	6
117593	115810	1	30	0	0	1	1	1	1	0	1	1	0	1	0	0	0	1	1	0	0	0	2	1	2	0	2	1	0	1	0	0	2
117576	115828	1	54	0	1	2	1	0	1	0	1	0	0	0	0	1	0	0	0	0	0	0	3	0	1	0	2	0	0	0	0	2	4
119903	115835	1	69	0	0	2	1	1	0	0	1	1	1	1	0	1	0	0	0	0	0	0	2	1	0	0	3	1	3	1	0	3	3
118212	115855	1	61	0	0	2	1	0	0	0	1	1	0	0	0	0	0	1	1	1	0	0	4	0	0	0	2	1	0	0	0	0	5
118271	115877	2	75	0	1	2	1	1	1	0	1	0	0	0	0	0	1	0	1	1	0	0	2	1	4	0	3	0	0	0	0	0	6
118246	115914	1	25	0	0	2	1	0	0	0	1	1	1	1	0	0	0	1	1	0	0	0	4	0	0	0	5	2	4	1	0	0	5
117881	115915	1	50	0	1	2	1	0	0	0	1	1	1	0	0	1	0	1	1	0	0	0	5	0	0	0	6	3	3	0	0	3	6
117194	115957	1	77	0	0	2	1	0	0	0	1	0	1	0	0	1	0	0	0	0	0	0	4	0	0	0	5	0	5	0	0	1	6
119064	116100	2	69	0	1	2	0	1	1	0	1	0	0	0	0	0	1	1	1	1	1	0	0	2	1	0	2	0	0	0	0	0	5
117987	116111	1	54	0	1	2	1	0	1	0	1	1	0	1	0	0	0	0	0	0	0	0	3	0	2	0	3	1	0	2	0	0	4
119155	116266	2	44	0	0	2	1	1	1	1	1	0	1	1	0	0	1	0	1	0	1	0	3	1	2	2	4	0	1	2	0	0	5
119399	116267	1	60	0	1	2	1	0	1	0	1	0	0	1	0	1	0	0	0	0	0	0	3	0	1	0	4	0	0	2	0	1	5
118733	116268	1	57	0	0	2	1	0	0	1	1	1	0	1	0	0	1	0	1	1	0	0	3	0	0	1	4	1	0	3	0	0	4
119913	116282	1	20	0	0	2	1	1	1	0	1	0	0	0	0	0	0	0	0	0	1	0	3	1	1	0	4	0	0	0	0	0	4
119356	116292	2	64	0	0	2	1	1	1	1	1	1	1	1	0	1	0	0	0	0	0	0	2	1	1	1	2	1	1	1	0	2	4
119127	116334	1	56	0	1	2	1	1	1	0	1	1	1	0	0	1	0	1	1	1	0	1	5	2	4	0	6	5	5	0	0	1	6
119502	116425	1	60	0	1	1	1	0	1	0	1	1	0	0	0	0	0	0	0	0	0	0	2	0	1	0	2	2	0	0	0	0	3
119456	116433	2	69	0	0	2	1	1	0	1	1	0	1	0	1	0	0	0	0	0	0	0	3	1	0	2	4	0	1	0	2	0	6
119725	116505	1	74	0	1	2	1	0	0	0	1	1	1	1	0	0	0	0	0	0	0	0	4	0	0	0	6	1	1	1	0	0	6
120210	116582	1	86	0	0	2	1	0	0	1	1	1	0	1	0	0	1	0	1	1	0	0	3	0	0	2	2	2	0	2	0	0	4
120434	116633	1	80	0	0	2	1	1	1	0	1	1	1	1	0	0	0	1	1	0	0	0	3	1	1	0	3	1	2	2	0	0	5
120531	116661	1	49	0	0	2	1	1	1	0	1	0	0	1	0	1	0	0	0	0	1	0	1	2	1	0	4	0	0	1	0	1	6
119435	110678	1	20	0	0	2	1	1	0	0	1	1	1	0	1	1	0	0	0	0	1	0	5	1	0	0	5	1	1	0	1	1	5
120292	116683	1	53	0	1	2	1	0	1	0	1	1	0	0	0	0	1	0	1	0	0	0	1	0	1	0	1	1	0	0	0	0	2
120809	116703	1	63	0	0	2	1	1	1	0	0	1	1	0	0	0	1	0	1	0	1	1	3	2	2	0	0	2	2	0	0	0	5
120810	116706	2	25	0	0	2	1	1	0	0	1	1	1	0	0	0	0	0	0	0	0	0	4	1	0	0	6	1	1	0	0	0	6
120166	116718	1	62	0	1	2	1	0	0	1	1	0	0	0	0	1	1	1	1	0	1	1	2	0	0	1	5	0	0	0	0	1	5
120858	116737	1	66	0	0	2	1	0	0	0	1	0	0	0	0	0	0	0	0	0	0	0	3	0	0	0	6	0	0	0	0	0	6
120685	116742	1	49	0	1	1	1	0	0	0	1	0	0	1	0	1	0	0	0	0	0	0	1	0	0	0	1	0	0	1	0	1	1
120494	116781	1	52	0	1	2	1	0	1	0	1	1	0	0	0	0	0	0	0	0	0	0	2	0	1	0	2	2	0	0	0	0	3
120774	116788	2	28	0	0	2	1	1	0	0	1	1	1	0	0	1	0	0	0	0	0	0	3	1	0	0	6	1	1	0	0	1	6
121736	116845	1	79	0	0	1	1	1	1	0	1	1	1	0	0	0	0	0	0	0	1	0	2	2	1	0	5	1	1	0	0	0	6
122229	116870	1	82	0	0	2	1	0	0	0	1	0	0	1	1	0	0	0	0	0	1	0	1	0	0	0	3	0	0	6	2	0	6
121940	116877	1	52	0	0	2	1	0	0	1	1	1	1	1	0	1	1	1	1	0	0	0	3	0	0	2	6	1	2	1	0	4	6
120711	116915	2	16	0	0	2	1	0	0	0	1	0	1	1	1	0	0	0	0	0	0	0	3	0	0	0	5	0	4	1	2	0	6
121191	116926	2	37	0	0	2	1	0	0	1	1	1	1	1	1	0	0	0	0	0	0	0	3	0	0	1	3	1	1	2	2	0	5
122710	116939	1	48	0	1	2	1	1	0	0	1	1	1	1	0	0	0	0	0	0	0	0	3	2	0	0	6	1	5	1	0	0	6
122345	116946	1	75	0	0	2	1	0	0	0	1	0	1	0	0	0	0	0	0	0	1	0	2	0	0	0	1	0	1	0	0	0	2
110935	113349	2	53	0	1	1	1	0	0	0	1	0	1	1	0	0	1	0	1	0	0	0	2	0	0	0	2	0	1	1	0	0	3
121805	117078	2	55	0	0	1	1	0	0	0	1	0	0	1	0	0	0	1	1	1	0	0	1	0	0	0	1	0	0	1	0	0	3
121444	117109	2	20	0	0	2	1	0	0	1	1	0	1	1	0	1	1	0	1	1	0	0	3	0	0	2	5	0	3	1	0	3	6
122456	117146	1	55	0	1	1	1	0	0	0	1	1	0	0	0	0	0	0	0	0	0	0	1	0	0	0	1	1	0	0	0	0	2
122634	117385	2	77	0	1	1	1	0	0	0	1	1	0	1	0	0	0	0	0	0	0	0	2	0	0	0	2	1	0	1	0	0	3
120514	116821	2	45	0	0	2	1	0	1	1	1	1	1	1	0	0	1	1	1	1	0	0	1	0	1	2	3	1	1	2	0	0	4

## Sheet: Sheet2
CT number	case number	gender	age	MDR1，SD0	DM	unilateraliy1bilateraly2	Lobular or sub-segmental consolidation	Segmental or lobar consolidation	GGO	Large nodule	Tree-in-bud pattern and Centrilobular nodule	Cavity in consolidation	Bronchiectasis	Calcification	Atelectasis	Cavity nodule or mass	Calcified lymph node	Non calcified lymph node	Mediastinum LN	Hilar LN	Pleural effusion	Pericardial effusion	Extent of Lobular or sub-segmental consolidation	Extent of Segmental or lobar consolidation	extent of GGO	Extent of large nodule	extent of Tree-in-bud pattern and Centrilobular Nodule	extent of Cavity in consolidation	Extent of Bronchiectasis	extent of calcification	extent of calcification	extent of Cavity nodule or mass	total lobe affected
				0
				0
				0
				0
				0
				0
				0
				0
				0
				0
				0
				0
				0
				0
				0
				0
				0
				0
				0
				0
				0
				0
				0
				0
				0
				0
				0
				0
				0
				0
				0
				0
				0
				0
				0
				0
				0
				0
				0
				0
				0
				0
				0
				0
				0
				0
				0
				0
				0
				0
				0
				0
				0
				0
				0
				0
				0
				0
				0
				0
				0
				0
				0
				0
				0
				0
				0
				0
				0
				0
				0
				0
				0
				0
				0
				0
				0
				0
				0
				0
				0
				0
				0
				0
				0
				0
				0
				0
				0

## Sheet: Sheet3
CT number	case number	gender	age	MDR1，SD0	DM	unilateraliy1bilateraly2	Lobular or sub-segmental consolidation	Segmental or lobar consolidation	GGO	Large nodule	Tree-in-bud pattern and Centrilobular nodule	Cavity in consolidation	Bronchiectasis	Calcification	Atelectasis	Cavity nodule or mass	Calcified lymph node	Non calcified lymph node	Mediastinum LN	Hilar LN	Pleural effusion	Pericardial effusion	Extent of Lobular or sub-segmental consolidation	Extent of Segmental or lobar consolidation	extent of GGO	Extent of large nodule	extent of Tree-in-bud pattern and Centrilobular Nodule	extent of Cavity in consolidation	Extent of Bronchiectasis	extent of calcification	extent of calcification	extent of Cavity nodule or mass	total lobe affected
				0
				0
				0
				0
				0
				0
				0
				0
				0
				0
				0
				0
				0
				0
				0
				0
				0
				0
				0
				0
				0
				0
				0
				0
				0
				0
				0
				0
				0
				0
				0
				0
				0
				0
				0
				0
				0
				0
				0
				0
				0
				0
				0
				0
				0
				0
				0
				0
				0
				0
				0
				0
				0
				0
				0
				0
				0
				0
				0
				0
				0
				0
				0
				0
				0
				0
				0
				0
				0
				0
				0
				0
				0
				0
				0
				0
				0
				0
				0
				0
				0
				0
				0
				0
				0
				0
				0
				0
				0
